# Supplementary material for: Obtaining N-Enriched Mesoporous Carbon-Based by Means of Gamma Radiation
Source: Nanomaterials (Basel). 2022 Sep 12;12(18):3156. doi: 10.3390/nano12183156 (PMC9505784; doi:10.3390/nano12183156)
Supplement: Supplementary file 1 [file nanomaterials-12-03156-s001.zip]

Archive with 1 entries (1 files):
- nanomaterials-1887386-supplementary materials.pdf
